# Supplementary material for: Mutational analysis of dishevelled genes in zebrafish reveals distinct functions in embryonic patterning and gastrulation cell movements
Source: PLoS Genet. 2018 Aug 6;14(8):e1007551. doi: 10.1371/journal.pgen.1007551 (PMC6095615; doi:10.1371/journal.pgen.1007551)
Supplement: S1 File — This file contains statistical data corresponding to all graphs presented in the manuscript. (ZIP) [file pgen.1007551.s017.zip]

Archive with 38 entries (35 files):
- S1 File/
- S1 File/.DS_Store
- __MACOSX/
- __MACOSX/S1 File/
- __MACOSX/S1 File/._.DS_Store
- S1 File/Fig 1M, 1O and 1P.xlsx
- __MACOSX/S1 File/._Fig 1M, 1O and 1P.xlsx
- S1 File/Fig 2P-2R.xlsx
- __MACOSX/S1 File/._Fig 2P-2R.xlsx
- S1 File/Fig 3J and 3K.xlsx
- __MACOSX/S1 File/._Fig 3J and 3K.xlsx
- S1 File/Fig 4K.xlsx
- __MACOSX/S1 File/._Fig 4K.xlsx
- S1 File/Fig 6T.xlsx
- __MACOSX/S1 File/._Fig 6T.xlsx
- S1 File/Fig 8G.xlsx
- __MACOSX/S1 File/._Fig 8G.xlsx
- S1 File/Fig 8Q-U.xlsx
- __MACOSX/S1 File/._Fig 8Q-U.xlsx
- S1 File/Fig 9Q.xlsx
- __MACOSX/S1 File/._Fig 9Q.xlsx
- S1 File/Fig 9R.xlsx
- __MACOSX/S1 File/._Fig 9R.xlsx
- S1 File/Fig 9T.xlsx
- __MACOSX/S1 File/._Fig 9T.xlsx
- S1 File/Fig 9Y.xlsx
- __MACOSX/S1 File/._Fig 9Y.xlsx
- S1 File/S12F Fig.xlsx
- __MACOSX/S1 File/._S12F Fig.xlsx
- S1 File/S13 Fig.xlsx
- __MACOSX/S1 File/._S13 Fig.xlsx
- S1 File/S16I and S16J Fig.xlsx
- __MACOSX/S1 File/._S16I and S16J Fig.xlsx
- S1 File/S7 Fig.xlsx
- __MACOSX/S1 File/._S7 Fig.xlsx
- S1 File/S9B and S9C Fig.xlsx
- __MACOSX/S1 File/._S9B and S9C Fig.xlsx
- __MACOSX/._S1 File
