# Supplementary material for: Mutational analysis of dishevelled genes in zebrafish reveals distinct functions in embryonic patterning and gastrulation cell movements
Source: PLoS Genet. 2018 Aug 6;14(8):e1007551. doi: 10.1371/journal.pgen.1007551 (PMC6095615; doi:10.1371/journal.pgen.1007551)
Supplement: S1 File — This file contains statistical data corresponding to all graphs presented in the manuscript. (ZIP) [file pgen.1007551.s017.zip › S1 File/Fig 1M, 1O and 1P.xlsx]

## Sheet: Sheet1
Statistics for Figure 1M
	WT	Zdvl2	MZdvl2	MZdvl3a
1	65.9	110.5	123.7	106.7
2	78.1	93.2	116.2	106.1
3	71.9	100.3	136.2	83.4
4	70.1	107.1	137.6	100
5	67.8	92.9	112.6	109.6
6	84.1	98.5	112.4	106.5
7	81.6	101.8	138.5	97
8	72.3	94	115.9	109.5
9	68.4	96.6	134.1	106.5
10	78.5	97.9	123.6	105.1
Mean	73.87	99.28	125.08	103.04
	Zdvl2 against WT	Zdvl2 against MZdvl2	MZdvl2 against WT	MZdvl3a against WT
p value	< 0.0001	< 0.0001	< 0.0001	< 0.0001
Statistics for Figure 1O
	Control	Pair-1	Pair-2	Pair-3
Normal	63	41	43	101
CE and craniofacial defect	0	42	44	99
Sum	63	83	87	200
Statistics for Figure 1P
	dvl2+/-	dvl2-/-
Normal	24	0
Defective	0	24
