# Supplementary material for: Mutational analysis of dishevelled genes in zebrafish reveals distinct functions in embryonic patterning and gastrulation cell movements
Source: PLoS Genet. 2018 Aug 6;14(8):e1007551. doi: 10.1371/journal.pgen.1007551 (PMC6095615; doi:10.1371/journal.pgen.1007551)
Supplement: S1 File — This file contains statistical data corresponding to all graphs presented in the manuscript. (ZIP) [file pgen.1007551.s017.zip › S1 File/Fig 2P-2R.xlsx]

## Sheet: Sheet1
Statistics for Figure 2P
	A	D	G	J	M
	WT	dvl2+/-;dvl3a+/-	dvl2+/-;Zdvl3a	Zdvl2;dvl3a+/-	Zdvl2;Zdvl3a
1	64.2	97.3	112.1	122.7	132.9
2	71.6	98.2	110.7	117.9	133
3	72.4	106.1	101.3	125.2	143.2
4	83.6	94	101	115.2	149.2
5	72.3	105.1	97.7	119.2	145.4
6	74	96.8	106.6	118.9	146.4
7	81.9	93.3	100.2	113	139.2
8	71	122.4	99.5	127.3	150.9
mean	73.875	101.65	103.638	119.925	142.525
	D-A	G-A	J-A	M-A
p value	< 0.0001	< 0.0001	< 0.0001	< 0.0001
	D-M	G-M	J-M
p value	< 0.0001	< 0.0001	< 0.0001
	D-G	D-J
p value	0.6183	< 0.0003
Statistics for Figure 2Q
	Normal	Type I	Type II	Sum
Control	75	0	0	75
Pair-1	57	11	12	80
Pair-2	75	15	20	110
Pair-3	58	8	8	74
Statistics for Figure 2R
	dvl2-/-;dvl3a-/-	dvl2-/-;dvl3a+/-	Other genotypes
Type I	24	0	0
Type II	0	25	4
