# Supplementary material for: Mutational analysis of dishevelled genes in zebrafish reveals distinct functions in embryonic patterning and gastrulation cell movements
Source: PLoS Genet. 2018 Aug 6;14(8):e1007551. doi: 10.1371/journal.pgen.1007551 (PMC6095615; doi:10.1371/journal.pgen.1007551)
Supplement: S1 File — This file contains statistical data corresponding to all graphs presented in the manuscript. (ZIP) [file pgen.1007551.s017.zip › S1 File/Fig 3J and 3K.xlsx]

## Sheet: Feuil1
Statistics for Figure 3J
	Normal	Defect	Sum
Control	128		128
Pair-1	34	10	44
Pair-2	125	42	167
Pair-3	101	33	134
Statistics for Figure 3K
	dvl3a-/-	dvl2+/-;dvl3a-/-	dvl2-/-;dvl3a-/-	Sum
Normal	8	17	0	25
Defective	0	0	24	24
