# Supplementary material for: Mutational analysis of dishevelled genes in zebrafish reveals distinct functions in embryonic patterning and gastrulation cell movements
Source: PLoS Genet. 2018 Aug 6;14(8):e1007551. doi: 10.1371/journal.pgen.1007551 (PMC6095615; doi:10.1371/journal.pgen.1007551)
Supplement: S1 File — This file contains statistical data corresponding to all graphs presented in the manuscript. (ZIP) [file pgen.1007551.s017.zip › S1 File/Fig 4K.xlsx]

## Sheet: Sheet1
Statistics for Figure 4K
	Cross	MZdvl2;MZdvl3a	Zdvl2;MZdvl3a	Normal	Sum
mdvl2+(-)/-;dvl3a-/-, #1	1	4	12	17	33
	2	8	60	133	201
	3	5	68	136	209
mdvl2+(-)/-;dvl3a-/-, #2	1	9	47	91	147
	2	4	40	96	140
	3	5	21	60	86
mdvl2+(-)/-;dvl3a-/-, #10	1	2	41	100	143
	2	7	59	137	203
	3	0	60	111	171
mdvl2+(-)/-;dvl3a-/-, #25	1	3	2	15	20
	2	13	51	100	164
	3	15	53	119	187
mdvl2+(-)/-;dvl3a-/-, #39	1	13	33	92	138
	2	7	17	45	69
	3	13	39	74	126
mdvl2+(-)/-;dvl3a-/-, #43	1	7	28	54	89
	2	8	39	82	129
	3	8	68	117	193
mdvl2+(-)/-;dvl3a-/-, #45	1	5	17	60	82
	2	12	82	263	357
	3	4	43	96	143
