# Supplementary material for: Mutational analysis of dishevelled genes in zebrafish reveals distinct functions in embryonic patterning and gastrulation cell movements
Source: PLoS Genet. 2018 Aug 6;14(8):e1007551. doi: 10.1371/journal.pgen.1007551 (PMC6095615; doi:10.1371/journal.pgen.1007551)
Supplement: S1 File — This file contains statistical data corresponding to all graphs presented in the manuscript. (ZIP) [file pgen.1007551.s017.zip › S1 File/Fig 6T.xlsx]

## Sheet: Sheet1
Statistics for Figure 6T
	WT+coMO	WT+dvlMOs	MZdvl2;MZdvl3a+coMO	MZdvl2;MZdvl3a+dvlMOs
1	70.4	76	208.8	214.3
2	72.2	64.8	216	215.9
3	71.5	71.8	218.6	218.2
4	61.9	67.8	214	209.9
5	59.6	68.8	211.5	208.9
6	66.8	74.5	212.2	210.9
7	68	67.8	214.4	209.7
8	65.1	68.2	206.8	212.8
9	66.6	68.7	212.9	215.8
10	71.9	70.1	213.8	209.8
Mean	67.4	69.85	212.9	212.62
	WT+coMO to WT+dvlMOs	MZdvl2;MZdvl3a+coMO to MZdvl2;MZdvl3a+dvlMOs
p value	0.133	0.8369
