# Supplementary material for: Mutational analysis of dishevelled genes in zebrafish reveals distinct functions in embryonic patterning and gastrulation cell movements
Source: PLoS Genet. 2018 Aug 6;14(8):e1007551. doi: 10.1371/journal.pgen.1007551 (PMC6095615; doi:10.1371/journal.pgen.1007551)
Supplement: S1 File — This file contains statistical data corresponding to all graphs presented in the manuscript. (ZIP) [file pgen.1007551.s017.zip › S1 File/Fig 8G.xlsx]

## Sheet: Feuil1
Statistics for Figure 8G
Zdvl2;MZdvl3a
	WT	Zdvl2;MZdvl3a	Relative value
Firefly luc	5652	9027	0.524
Ranilla luc	5184	15797
Firefly luc	349	3992	0.538
Ranilla luc	4517	95963
Firefly luc	57	886	0.826
Ranilla luc	954	17948
MZdvl2;MZdvl3a
	WT	MZdvl2;MZdvl3a	Relative value
Firefly luc	1010	6015	0.145
Ranilla luc	260	10675
Firefly luc	739	577	0.347
Ranilla luc	39601	10719
Firefly luc	190	101	0.252
Ranilla luc	4112	8677
