# Supplementary material for: Mutational analysis of dishevelled genes in zebrafish reveals distinct functions in embryonic patterning and gastrulation cell movements
Source: PLoS Genet. 2018 Aug 6;14(8):e1007551. doi: 10.1371/journal.pgen.1007551 (PMC6095615; doi:10.1371/journal.pgen.1007551)
Supplement: S1 File — This file contains statistical data corresponding to all graphs presented in the manuscript. (ZIP) [file pgen.1007551.s017.zip › S1 File/Fig 8Q-U.xlsx]

## Sheet: qPCR(1-cell stage)
Figure S13A-C
1-cell stage	WT	MZdvl2;MZdvl3a
actin-1	21.566	22.434
actin-2	21.868	23.122
actin-3	22.049	22.987
dvl1b-1	30.407	31.237
dvl1b-2	31.815	31.395
dvl1b-3	31.241	31.588
dvl1-b	0.00218069	0.00223889
	0.00101311	0.0032328
	0.00170975	0.00257538
average	0.00163451	0.00268236
normalized	1.33415	1.36976
	0.61982	1.97784
	1.04603	1.57562
dvl1b	1	1.64107
stdev	0.359383	0.309276
1 cell stage	WT	MZdvl2;MZdvl3a
actin-1	20.504	20.365
actin-2	20.405	20.174
actin-3	20.755	20.259
dvl1a-1	29.053	29.112
dvl1a-2	29.333	29.337
dvl1a-3	29.077	28.736
dvl1a	0.0026699	0.00232751
	0.00205307	0.00174446
	0.00312484	0.00280652
average	0.00261594	0.00229283
normalized	1.02063	0.88974
	0.784832	0.66686
	1.19454	1.07286
dvl1a	1	0.876485
stdev	0.205632	0.203322
1-cell stage	WT	MZdvl2;MZdvl3a
actin-1	20.704	21.25
actin-2	21.123	21.278
actin-3	20.934	21.077
dvl1b-1	30.343	30.483
dvl1b-2	30.482	30.783
dvl1b-3	30.419	31.075
dvl1b	0.00125421	0.00166184
	0.00152286	0.00137629
	0.0013955	0.000977917
average	0.00139086	0.00133868
normalized	0.901755	1.19483
	1.09491	0.989525
	1.00334	0.703103
dvl3b	1	0.962487
stdev	0.0966189	0.246977

## Sheet: qPCR(50%-epiboly)
Figure S13D-F
50%-epi	WT	MZdvl2;MZdvl3a
actin-1	23.432	23.805
actin-2	23.36	23.632
actin-3	23.897	23.323
dvl1b-1	33.488	34.454
dvl1b-2	33.498	33.268
dvl1b-3	34.523	32.386
dvl1b	0.000939382	0.000622776
	0.000887479	0.00125683
	0.000632784	0.00186967
average	0.000819882	0.00124976
normalized	1.14575	0.759592
	1.08245	1.53294
	0.771799	2.28042
dvl1b	1	1.52431
stdev	0.200147	0.760448
50%-epi	WT	MZdvl2;MZdvl3a
actin-1	23.432	24.487
actin-2	23.36	25.092
actin-3	23.897	25.048
dvl1a-1	33.709	34.381
dvl1a-2	33.517	35.379
dvl1a-3	33.408	35.184
dvl1a	0.000805962	0.00105102
	0.000875867	0.000800395
	0.00137058	0.00088871
average	0.00101747	0.000913374
normalized	0.792125	1.03297
	0.860829	0.786653
	1.34705	0.873451
dvl1a	1	0.897692
stdev	0.302508	0.124935
50%-epi	WT	MZdvl2;MZdvl3a
actin-1	23.432	24.487
actin-2	23.36	25.092
actin-3	23.897	25.048
dvl3b-1	31.634	32.378
dvl3b-2	31.838	33.219
dvl3b-3	32.444	33.299
dvl3b	0.00339588	0.00421281
	0.00280458	0.00357708
	0.0026736	0.00328248
average	0.00295802	0.00369079
normalized	1.14802	1.4242
	0.948127	1.20928
	0.903849	1.10969
dvl3b	1	1.24772
stdev	0.13009	0.160742

## Sheet: qPCR(12 hpf)
Figure S13G-I
12 hpf	WT	MZdvl2;MZdvl3a
actin-1	18.638	19.551
actin-2	18.4	18.934
actin-3	18.064	19.25
dvl1b-1	29.019	29.665
dvl1b-2	28.95	29.803
dvl1b-3	28.661	29.469
dvl1b	0.000749907	0.000902366
	0.000667012	0.000534694
	0.000645632	0.000839024
average	0.000687517	0.000758695
normalized	1.09075	1.3125
	0.970175	0.777717
	0.939078	1.22037
dvl1b	1	1.10353
stdev	0.0801127	0.285897
12 hpf	WT	MZdvl2;MZdvl3a
actin-1	19.619	19.551
actin-2	19.307	18.934
actin-3	19.08	19.25
dvl1a-1	29.923	29.998
dvl1a-2	29.231	29.437
dvl1a-3	29.71	29.236
dvl1a	0.000791019	0.000716374
	0.00102939	0.0006891
	0.000631032	0.000986085
average	0.000817146	0.000797186
normalized	0.968027	0.876678
	1.25973	0.843301
	0.772239	1.20674
dvl1a	1	0.975574
stdev	0.245315	0.200893
12 hpf	WT	MZdvl2;MZdvl3a
actin-1	18.638	19.551
actin-2	18.4	18.934
actin-3	18.064	19.25
dvl1b-1	32.039	32.666
dvl1b-2	31.721	34.098
dvl1b-3	32.288	32.801
dvl1b	9.24479e-05	0.000112718
	9.77191e-05	2.72384e-05
	5.22576e-05	8.33187e-05
average	8.08082e-05	7.44249e-05
normalized	1.14404	1.39488
	1.20927	0.337074
	0.646687	1.03107
dvl3b	1	0.921007
stdev	0.307712	0.537422

## Sheet: RNAseq(12 hpf)
Statistics for Figure 8Q-U
12 hpf	WT	MZdvl2;MZdvl3a		FPKM
hoxb1b-1	100.62	27.83
hoxb1b-2	90.02	64.7
hoxb1b-3	99.24	55.92
hoxb1b	96.6267	49.4833
stdev	5.763	19.2593
12 hpf	WT	MZdvl2;MZdvl3a
axin2-1	6.03	0.94
axin2-2	6.33	2.85
axin2-3	8.42	2.64
axin2	6.92667	2.14333
stdev	1.30193	1.04739
12 hpf	WT	MZdvl2;MZdvl3a
tbx6l-1	13.5	0.75
tbx6l-2	6.64	4.62
tbx6l-3	9.85	1.66
tbx6l	9.99667	2.34333
stdev	3.43235	2.02347
12 hpf	WT	MZdvl2;MZdvl3a
sp5l-1	44.21	2.36
sp5l-2	28.32	10.8
sp5l-3	42.15	5.89
spr5l	38.2267	6.35
stdev	8.64103	4.23876
12 hpf	WT	MZdvl2;MZdvl3a
cdx4-1	447.78	79.74
cdx4-2	497.34	204.75
cdx4-3	480.4	247.2
cdx4	475.173	177.23
stdev	25.19	87.0559
