# Supplementary material for: Mutational analysis of dishevelled genes in zebrafish reveals distinct functions in embryonic patterning and gastrulation cell movements
Source: PLoS Genet. 2018 Aug 6;14(8):e1007551. doi: 10.1371/journal.pgen.1007551 (PMC6095615; doi:10.1371/journal.pgen.1007551)
Supplement: S1 File — This file contains statistical data corresponding to all graphs presented in the manuscript. (ZIP) [file pgen.1007551.s017.zip › S1 File/Fig 9Q.xlsx]

## Sheet: Sheet1
Statistics for Figure 9Q
	WT	MZdvl3a	MZdvl2	Zdvl2;Zdvl3a	Zdvl2;MZdvl3a	MZdvl2;MZdvl3a	Zdvl2	Zdvl3a
1	74.2	104.9	143.4	136.5	161.5	208	119.7	92
2	90.4	98.5	146.9	137	158.8	214.6	115.5	93.8
3	70.8	94.2	158	134.1	155.2	213.1	106.3	80.9
4	75.3	89.8	148.1	128.8	155.2	201.4	116.9	97
5	77.4	109.8	162.5	130.8	153.6	222.4	120.1	86.8
6	74.7	107.9	146.6	141.7	163	195.1	102.6	90.2
7	91.1	96.5	145.7	136.8	154.9	215.5	104.9	102.9
8	78	96.8	163.5	136.5	158.4	219.3	105.3	94.3
9	72.1	114.9	144.9	138.9	151.7	192.8
10	74.8	98.3	129.6	135.4	159.9	205.5
11	68.7	93.9	138.8	145.7	154.4	212
12	88.1	95.4	143.2	147.9	168	202.9
13	88.4	94.3	141.6	134	152.6	222.3
14	79.8	98.7	152.8	140	166.2	216.7
15	82.2	101.6	142.8	142.5	160.1	229.4
16	86.7	113.1	150.2	140.2	154.2	214.8
17	79.8	116.4	144.4	141.1	162.5	219.4
18	86	111.8	154.7	138.3	159.7	227.5
19	78.2	114.7	130.5	136.5	159.9	223.7
20	68.9	118.2	147.4	134.7	161.8	220.5
21	82.5	109.6	141.1	136.3	162.3	218.8
22	70.8	109.9	138.6	142.5	160.9	224.2
23	64.8	107.8	132.8	136.4	153.3	211.4
24	86.7	109.3	144.9	128.2	148.8	215.9
25	82	90.4	141.9	135.5	154.7	221.9
26	72.1	91.4	145	142.9	166.9	218.4
27	68.6	106.9	157.9	132.4	165.4	208.5
28	66.2		153.2	142.5		216.6
29	67.9		144.6
30	69.6		133.5
Mean	77.2267	103.519	145.637	137.646	158.663	214.736	111.412	92.2375
T-test against WT		P<0.0001	P<0.0001	P<0.0001	P<0.0001	P<0.0001	P<0.0001	P<0.0001
T-test against Zdvl2;MZdvl3a				P<0.0001		P<0.0001
T-test against Zdvl2;Zdvl3a							P<0.0001	P<0.0001
