# Supplementary material for: Mutational analysis of dishevelled genes in zebrafish reveals distinct functions in embryonic patterning and gastrulation cell movements
Source: PLoS Genet. 2018 Aug 6;14(8):e1007551. doi: 10.1371/journal.pgen.1007551 (PMC6095615; doi:10.1371/journal.pgen.1007551)
Supplement: S1 File — This file contains statistical data corresponding to all graphs presented in the manuscript. (ZIP) [file pgen.1007551.s017.zip › S1 File/Fig 9R.xlsx]

## Sheet: Sheet1
Statistics for Figure 9R
Raw data
Zdvl2;MZdvl3a
	WT	Mutant		WT	Mutant		WT	Mutant
AP1	3971	11281		3939	4129		2996	10459
Ranilla Luciferase	17567	89063		14026	23687		12790	89450
Relative value	1	0.56		1	0.621		1	0.499
MZdvl2;MZdvl3a
	WT	Mutant		WT	Mutant		WT	Mutant
AP1	18728	4100		16854	1565		1178	535
Ranilla Luciferase	84416	43343		62017	13413		5484	7785
Relative value	1	0.426		1	0.429		1	0.32
Normalized data
				Mean	P value against WT
WT	1	1	1
Zdvl2;MZdvl3a	0.56	0.621	0.499		0.0002
MZdvl2;MZdvl3a	0.426	0.429	0.32		＜0.0001
					Zdvl2;MZdvl3a against MZdvl2;MZdvl3a
					0.0286
