# Supplementary material for: Mutational analysis of dishevelled genes in zebrafish reveals distinct functions in embryonic patterning and gastrulation cell movements
Source: PLoS Genet. 2018 Aug 6;14(8):e1007551. doi: 10.1371/journal.pgen.1007551 (PMC6095615; doi:10.1371/journal.pgen.1007551)
Supplement: S1 File — This file contains statistical data corresponding to all graphs presented in the manuscript. (ZIP) [file pgen.1007551.s017.zip › S1 File/Fig 9T.xlsx]

## Sheet: WT
Statistics for Figure 9T
Wild-type	MZdvl2;MZdvl3a	MZdvl2;MZdvl3a+caJNK
2.06235	1.23457	1.50287
2.57931	1.54508	2.31181
2.70624	1.25975	1.55409		P value
2.02507	1.6504	1.73687	WT & MZdvl2;MZdvl3a	<0.0001	****
1.50158	1.32788	1.47375	WT & MZdvl2;MZdvl3a+caJNK	0.0498	*
3.8069	1.19511	1.56282	MZdvl2;MZdvl3a & MZdvl2;MZdvl3a+caJNK	0.0025	**
2.43479	1.48495	1.9617
2.98687	1.20453	3.08848
2.23489	1.24773	2.45213
2.33664	1.16527	1.55211
	1.29067
