# Supplementary material for: Mutational analysis of dishevelled genes in zebrafish reveals distinct functions in embryonic patterning and gastrulation cell movements
Source: PLoS Genet. 2018 Aug 6;14(8):e1007551. doi: 10.1371/journal.pgen.1007551 (PMC6095615; doi:10.1371/journal.pgen.1007551)
Supplement: S1 File — This file contains statistical data corresponding to all graphs presented in the manuscript. (ZIP) [file pgen.1007551.s017.zip › S1 File/Fig 9Y.xlsx]

## Sheet: Feuil1
Statistics for Figure 9Y
Wild-type	Zvangl2	Zdvl2;MZdvl3a	MZdvl2;MZdvl3a
1.05957	1.53723	1.57616	1.42816
1.00593	1.30042	1.66833	1.60358
1.0516	1.6826	1.55894	2.0255
1.06627	1.53104	1.68397	1.69385
1.03882	1.49709	1.19039	1.59964
1.07375	1.29822	1.18321	2.08771
1.05222	1.38192	1.32422	1.52254
1.04252	1.56806	1.26118	1.53097
1.04458	1.29585	1.45859	3.41468		P value
1.16451	1.39889	1.22486	3.13806	wild-type & Zvangl2	<0.0001	****
1.06049	1.38649	1.36412	2.29461	wild-type & Zdvl2;MZdvl3a	<0.0001	****
1.01515	1.47623	1.51673	1.98555	wild-type & MZdvl2;MZdvl3a	<0.0001	****
1.17556	1.83397	1.33484	1.79554
1.09791	1.44686	1.41219	1.23003	Zvangl2 & Zdvl2;MZdvl3a	0.8336	ns
1.07568	1.36851	1.48654	1.66573	Zvangl2 & MZdvl2;MZdvl3a	0.0054	**
1.15176		1.49075	1.94035
1.11149		1.39161	1.73517	Zdvl2;MZdvl3a & MZdvl2;MZdvl3a	0.0004	***
1.07961		1.37546	1.7463
1.18749		1.34428
1.15286		1.4618
1.1927		1.41523
1.09878		1.34362
1.10215		1.4547
1.15727		1.29606
1.06623		1.73808
1.17064		2.03985
1.18302		2.12818
1.16107		1.64667
1.08566		1.40161
1.19278		1.63471
1.15799
1.19108
1.05813
1.21074
1.2429
