# Supplementary material for: Mutational analysis of dishevelled genes in zebrafish reveals distinct functions in embryonic patterning and gastrulation cell movements
Source: PLoS Genet. 2018 Aug 6;14(8):e1007551. doi: 10.1371/journal.pgen.1007551 (PMC6095615; doi:10.1371/journal.pgen.1007551)
Supplement: S1 File — This file contains statistical data corresponding to all graphs presented in the manuscript. (ZIP) [file pgen.1007551.s017.zip › S1 File/S12F Fig.xlsx]

## Sheet: Feuil1
Statistics for Figure S12
	Normal	Mild	Moderate	Severe	Cyclopia	Sum
WT	152	0	0	0	0	152
Zdvl2;Zdvl3a	61	13	3	0	0	77
Zdvl2;MZdvl3a	21	59	82	22	0	131
MZdvl2	0	17	104	38	0	159
MZdvl;dvl3a+/-	0	0	17	64	21	102
MZdvl2;MZdvl3a	0	0	2	17	14	33
