# Supplementary material for: Mutational analysis of dishevelled genes in zebrafish reveals distinct functions in embryonic patterning and gastrulation cell movements
Source: PLoS Genet. 2018 Aug 6;14(8):e1007551. doi: 10.1371/journal.pgen.1007551 (PMC6095615; doi:10.1371/journal.pgen.1007551)
Supplement: S1 File — This file contains statistical data corresponding to all graphs presented in the manuscript. (ZIP) [file pgen.1007551.s017.zip › S1 File/S16I and S16J Fig.xlsx]

## Sheet: Sheet1
Statistics for S16I Figure
	WT	dvl2+/-;dvl3a+/-	dvl2+/+;dvl3a+/-	dvl2+/-;dvl3a+/-
1	80.3	176.6	111.9	132.2
2	81.5	184.3	103.5	134.2
3	75.6	180.8	115.7	127.6
4	73	177	126.2	142.9
5	76.6	185.8	117.6	152.4
6	72.4	187.2	124.8	141.1
7	69.1	193	117.7	126.1
8	68.3	197.8	137.6	131.9
9	71.8	145	111.6	135.2
10	74.7	163.9
11	70.9	161.1
12	71.7	174.4
mean	73.825	177.242	118.511	135.956
	A-C	A-E	A-G
p value	< 0.0001	< 0.0001	< 0.0001
	C-E	C-G
p value	< 0.0001	< 0.0001
	E-G
p value	0.0009
Statistics for S16J Figure
	Fish pair	Normal	Severe CE defect
dvl2+/-;dvl3a-/-♀ ×WT♂	1	145	0
	2	201	0
	3	177	0
mdvl2+(-)/-;dvl3a-/-♀ ×WT♂	2	61	36
	43	135	45
	45	89	23
