# Supplementary material for: Mutational analysis of dishevelled genes in zebrafish reveals distinct functions in embryonic patterning and gastrulation cell movements
Source: PLoS Genet. 2018 Aug 6;14(8):e1007551. doi: 10.1371/journal.pgen.1007551 (PMC6095615; doi:10.1371/journal.pgen.1007551)
Supplement: S1 File — This file contains statistical data corresponding to all graphs presented in the manuscript. (ZIP) [file pgen.1007551.s017.zip › S1 File/S7 Fig.xlsx]

## Sheet: Sheet1
Statistics for S7 figure
Gene_ID	2-cell FPKM	64-cell FPKM	3.5 hpf (high) FPKM	6 hpf (shield) FPKM	9 hpf (90% epiboly) FPKM	Associated gene name
ENSDARG00000010515	0.406143	1.79783	1.18687	0	0	dvl1a	protein_coding
ENSDARG00000055552	0	0.101366	0.304868	0.0988065	0	dvl1b	protein_coding
ENSDARG00000056184	17.2304	21.2733	21.5665	15.1083	6.36317	dvl2	protein_coding
ENSDARG00000015707	55.9751	84.5503	65.868	23.4116	29.834	dvl3	protein_coding
ENSDARG00000002148	0.308341	0.457759	0.433724	0.044727	0.196102	DVL3 (1 of 2)	protein_coding
