# Supplementary material for: Mutational analysis of dishevelled genes in zebrafish reveals distinct functions in embryonic patterning and gastrulation cell movements
Source: PLoS Genet. 2018 Aug 6;14(8):e1007551. doi: 10.1371/journal.pgen.1007551 (PMC6095615; doi:10.1371/journal.pgen.1007551)
Supplement: S1 File — This file contains statistical data corresponding to all graphs presented in the manuscript. (ZIP) [file pgen.1007551.s017.zip › S1 File/S9B and S9C Fig.xlsx]

## Sheet: Sheet1
	Statistics for S9B and S9C Figure
WT
Mdvl2 embryo 1	dvl2 transcript (fold change)	Mean
Mdvl2 embryo 2	1	1
Mdvl2 embryo 3	0.00854621	0.0114126
MZdvl3a embryo 1	0.00935206
MZdvl3a embryo 2	0.0163394
MZdvl3a embryo 3	1.16433	1.08826
	1.0073
	1.09316
p value
	Mdvl2 against WT	MZdvl3a against WT
	＜0.0001	0.1238
WT
Mdvl2 embryo 1	dvl3a transcript (fold change)	Mean
Mdvl2 embryo 2	1	1
Mdvl2 embryo 3	0.681601	0.791287
MZdvl3a embryo 1	0.91955
MZdvl3a embryo 2	0.772711
MZdvl3a embryo 3	0.386088	0.355435
	0.346277
	0.333941
p value
	Mdvl2 against WT	MZdvl3a against WT
	0.0395	＜0.0001
